# Supplementary material for: Identification and In Silico Characterization of a Novel COLGALT2 Gene Variant in a Child with Mucosal Rectal Prolapse
Source: Int J Mol Sci. 2022 Mar 27;23(7):3670. doi: 10.3390/ijms23073670 (PMC8999070; doi:10.3390/ijms23073670)
Supplement: Supplementary file 1 [file ijms-23-03670-s001.zip]

Archive with 1 entries (1 files):
- ijms-1623184-supplementary.pdf
